# Supplementary material for: Preconception lifestyle interventions for women—a systematic review and meta-analysis of intervention characteristics and behaviour change techniques
Source: Hum Reprod Update. 2025 Aug 22;32(1):105–27. doi: 10.1093/humupd/dmaf021 (PMC12766448; doi:10.1093/humupd/dmaf021)
Supplement: dmaf021_Supplementary_Data [file dmaf021_Supplementary_Data.zip]

Archive with 1 entries (1 files):
- HRU-24-0041.R3 Supplementary Data Final.pdf
